# Supplementary material for: Effectiveness of Indirect and Direct Laryngoscopes in Pediatric Patients: A Systematic Review and Network Meta-Analysis
Source: Children (Basel). 2022 Aug 25;9(9):1280. doi: 10.3390/children9091280 (PMC9497385; doi:10.3390/children9091280)
Supplement: Supplementary file 1 [file children-09-01280-s001.zip]

Archive with 1 entries (1 files):
- children-1864936-supplementary.pdf
